# Supplementary material for: Rat hippocampal CA1 region represents learning-related action and reward events with shorter latency than the lateral entorhinal cortex
Source: Commun Biol. 2023 May 31;6:584. doi: 10.1038/s42003-023-04958-0 (PMC10232461; doi:10.1038/s42003-023-04958-0)
Supplement: Supplementary file 3 — Supplementary Data 1 [file 42003_2023_4958_MOESM3_ESM.xlsx]

## Sheet: Fig.1
	Fig.1d	Correct rate (%)
	pre-training		post-training
	Day 1		Day 1	Day 2	Day 3	Day 4	Day 5	Day 6	Day 7	Day 8	Day 9	Day 10	Day 11	Day 12	Day 13	Day 14
	60.8885		48.1762	47.2196	53.5044	48.4176	50.2155	62.6996	62.1762	66.7752	56.3581	55.9179	77.7562	82.8264	85.5987	87.4072
	63.6801		46.3095	50.6863	50.8569	54.8214	54.0789	71.5816	82.8189	83.7581	80.5586	80.0915	82.9983	85.6968	88.5787	90.0669
	54.7576		47.5	41.9828	53.1481	51.1269	77.5169	75.9984	85.283	83.335	81.6534	79.8349	84.9793	85.1978	87.2355	87.5073
	46.5854		54.2302	50.0185	53.911	54.3295	57.9373	61.2774	60.7739	70.0117	76.4463	77.0089	79.4432	80.4513	77.5955	63.5817
	55.2589		51.2479	50.6944	51.0381	53.9834	46.7569	48.1705	61.6544	75.5736	80.9041	76.4406	84.4182	79.1648	82.5081	79.136
	52.3727		53.0823	48.5317	53.8063	53.0704	46.9524	56.2762	59.6756	68.1078	62.8771	67.381	74.8216	74.2785	80.0631	82.5982
	53.6654		49.5	54.1667	50	52.7851	49.9415	52.2339	49.9621	52.0649	49.6742	62.304	62.3431	69.1578	79.6615	80.1864
	51.3899		54.3436	54.8278	57.6787	72.0138	61.6488	72.7868	70.4988	74.3057	77.2896	74.6081	68.4064	78.1845	83.1645	80.1045
	61.8592		53	51.3244	57.3142	59.2572	52.4391	57.332	65.5098	56.3552	74.4794	85.2231	82.9853	86.3132	75.836	80.9678
	35.6641		52.1475	52.958	52.2276	60.0263	61.3795	61.5448	76.5948	87.1072	80.1892	82.7215	86.5641	86.3018	85.5766	85.6734
	23.741		49.0959	43.3836	55.0437	63.7989	62.5511	72.9907	77.5253	79.3092	84.9088	82.4703	85.5919	86.5055	89.6139	88.0674
			52.0238	51.9267	55.4072	53.1217	46.7673	62.3812	67.2211	76.9112	83.8987	80.1079	81.0982	85.5831	83.4242	81.3448
			51.4655	49.7893	51.0516	54.1554	52.6826	69.3523	77.596	81.0361	79.6667	84.3492	84.3595	89.0771	89.0771	89.0771
			49.1667	47.9167	48.0303	49.8765	54.3043	51.5503	68.824	66.3714	58.4754	61.7744	75.5389	85.0217	83.87	85.126

## Sheet: Fig.2
	Fig.2e	Cell number
		CA1-RS		LEC-RS
		pre-training	post-training	pre-training	post-training
	task-related cells	22	195	2	195
	non-task-related cells	225	238	333	594

## Sheet: Fig.3
	Fig.3b	Cell number
		CA1-RS
	Hold&Reward-type	3
	Hold-type	7
	Go-type	3
	Go&Reward-type	8
	Reward-type	1
	Fig.3b-related	Cell number
		LEC-RS
	Hold&Reward-type	0
	Hold-type	0
	Go-type	1
	Go&Reward-type	0
	Reward-type	1
	Fig.3e	Cell number
		CA1-RS	LECs-RS	LECd-RS
	Hold&Reward-type	21	10	6
	Hold-type	34	35	29
	Go-type	54	23	28
	Go&Reward-type	38	12	13
	Reward-type	48	22	17

## Sheet: Fig.4
	Fig.4b	Cell number
		CA1-RS	LECs-RS	LECd-RS	M1-RS
	ime-correlated cells	5	10	6	2
	Time&Pedal-correlated cells	13	13	7	8
	Pedal-correlated cells	23	13	14	32

## Sheet: Fig.5
	Fig.5b,c
	CA1-RS (Go-related)			LECs-RS (Go-related)			LECd-RS (Go-related)			CA1-RS (Reward-related)			LECs-RS (Reward-related)			LECd-RS (Reward-related)
	Activity in incorrect trial (Hz)	Activity in correct trial (Hz)	Reward modulatin index	Activity in incorrect trial (Hz)	Activity in correct trial (Hz)	Reward modulatin index	Activity in incorrect trial (Hz)	Activity in correct trial (Hz)	Reward modulatin index	Activity in incorrect trial (Hz)	Activity in correct trial (Hz)	Reward modulatin index	Activity in incorrect trial (Hz)	Activity in correct trial (Hz)	Reward modulatin index	Activity in incorrect trial (Hz)	Activity in correct trial (Hz)	Reward modulatin index
	3.58012	3.71691	0.018746	2.06707	2.17495	0.0254298	6.14419	6.93446	0.0604244	9.70315	8.15245	-0.0868463	0.0625	0.80546	0.855984	9.89881	28.8018	0.488441
	7.87197	8.59651	0.0439956	0.171944	0.926908	0.687047	1.50417	2.31465	0.212231	9.75094	10.2959	0.0271863	0.827003	1.41951	0.263745	4.72137	3.51788	-0.146067
	9.37434	10.1903	0.0417036	2.01104	2.31128	0.0694622	10.3017	13.132	0.120782	8.19288	7.20222	-0.0643493	0.568353	0.61756	0.0414924	5.65625	4.90268	-0.0713682
	6.1509	6.23228	0.00657176	0.718755	1.15298	0.231989	2.60134	3.29563	0.117737	4.28106	8.01049	0.303414	0.749786	1.25442	0.251788	1.61905	10.3018	0.728367
	4.70354	6.58063	0.166347	1.75892	1.39272	-0.116193	3.53881	3.278	-0.0382604	7.20952	11.3039	0.221157	3.8375	6.33742	0.245694	5.32738	9.22599	0.267884
	7.65465	9.16201	0.089635	1.21071	1.83157	0.204076	2.36175	1.9704	-0.0903362	7.09282	6.13243	-0.0726183	2.61486	1.41274	-0.29847	5.34375	1.78839	-0.498498
	3.32881	5.76321	0.267752	3.37736	4.05604	0.0913018	5.54976	5.34871	-0.0184477	12.3218	10.1476	-0.0967623	0.708333	1.76667	0.427609	0.857692	1.91057	0.380339
	9.1426	11.1142	0.0973299	4.01143	5.2674	0.135359	1.9819	1.3648	-0.184391	1.79514	13.319	0.762456	7.44498	8.7094	0.0782713	12.5968	12.8846	0.0112944
	3.96361	4.03419	0.00882565	2.68202	0.975137	-0.466724	1.68643	1.2855	-0.134907	8.16502	21.1805	0.443525	4.82042	5.27936	0.0454406	11.0557	11.3515	0.0132035
	8.05168	11.1568	0.161654	3.4192	2.48131	-0.158951	3.09222	3.48308	0.0594427	5.6246	7.26425	0.127215	1.26696	1.55608	0.102412	1.87008	2.99514	0.231245
	3.25825	4.02424	0.105182	3.63619	3.5515	-0.0117832	1.65917	1.15075	-0.180935	7.27378	22.6772	0.514287	1.29167	2.45744	0.310947	1.05482	2.82405	0.456118
	11.2778	9.79375	-0.0704299	2.4175	2.9475	0.0987884	2.05917	1.27778	-0.234163	12.9072	22.7688	0.27642	5.08393	3.25228	-0.219722	3.44399	8.6023	0.428208
	14.0727	13.5197	-0.0200395	1.52833	2.73667	0.283314	3.70292	3.34704	-0.0504787	7.5609	14.6343	0.31869	4.57589	3.86764	-0.0838807	2.89995	5.39611	0.300885
	9.37353	10.076	0.0361189	1.67708	1.45032	-0.0725094	3.84286	3.57544	-0.0360488	25.0982	38.6879	0.213051	2.78526	3.65975	0.135685	1.75893	8.75238	0.665326
	27.8246	30.7975	0.0507114	4.32917	6.57024	0.205614	4.49091	5.00167	0.0538056	12.8281	18.6418	0.184739	0.119048	0.144048	0.0950226	0.425	3.09073	0.758229
	11.5255	12.26	0.0308782	1.17482	1.07825	-0.0428603	3.15786	3.38085	0.034104	4.44425	9.06897	0.342237	0.564881	0.947033	0.25276	0.375	2.14444	0.702315
	5.19509	5.88931	0.0626301	1.55	1.273	-0.0981241	2.29246	2.92647	0.121482	6.56081	12.1723	0.299548	0.472222	1.83685	0.590985	0.0833333	1.84583	0.913607
	5.66742	5.35079	-0.0287369	7.6443	8.32249	0.0424745	1.23542	0.947996	-0.131638	2.55278	6.9248	0.461302	1.84888	3.58995	0.320119	5.18413	5.98472	0.0716805
	3.36755	3.26743	-0.0150901	3.81766	3.62696	-0.0256166	2.24	4.40417	0.325724	9.375	8.12917	-0.0711735	2.79013	2.91742	0.0223024	6.10516	4.98669	-0.100837
	6.85	8.3675	0.0997207	2.00906	1.66232	-0.0944439	7.55036	7.91881	0.0238185	9.25	14.2438	0.212557	0.5625	1.775	0.518717	1.12024	2.75035	0.421154
	10.595	12.6403	0.0880255	3.41761	4.1858	0.101032	1.69714	2.03472	0.0904586	10.6917	15.4417	0.18176	1.15179	1.65695	0.179854	2.08494	3.04945	0.187855
	11.5367	14.922	0.127949	5.26	6.28083	0.088454	1.38192	1.32619	-0.0205804	11.4952	15.2482	0.140333	0.895833	0.937311	0.0226263	1.09388	1.70299	0.217781
	5.67177	5.99772	0.0279312	5.41018	5.27287	-0.0128525	1.65202	1.0835	-0.207828	2.68654	3.69764	0.158376	0.241667	1.01959	0.616785	3.52292	8.79534	0.428017
	5.97773	6.74382	0.0602198	1.13312	0.587432	-0.317159	2.34625	2.9933	0.121181	8.41537	8.05436	-0.0219197	0.7	1.71131	0.419403	3.16667	5.93214	0.303938
	9.04077	9.67042	0.0336506	1.67768	1.41392	-0.0853158	4.64153	6.19554	0.143398	6.26364	3.80893	-0.243702	2.15476	0.984524	-0.372772	2.02441	3.78233	0.302737
	3.23696	5.09218	0.222738	3.55678	3.65598	0.0137543	6.81554	6.58787	-0.0169862	2.77975	13.0508	0.648813	4.25417	3.06131	-0.163059	0.945833	2.05334	0.369271
	9.15766	7.94999	-0.0705927	2.1316	2.12685	-0.00111639	7.05365	7.76069	0.0477267	4.27087	7.20561	0.255718	5.75873	5.9285	0.0145259	1.88829	2.55608	0.150255
	14.3546	15.1091	0.0256063	1.24625	1.51771	0.0982154	1.40854	1.46984	0.0212959	3.84551	6.90706	0.284727	1.09018	1.27877	0.0796097	1.46014	2.46774	0.256524
	9.57798	8.64482	-0.0512081	1.21267	0.787484	-0.212579	2.81388	2.76219	-0.00926995	0.316667	1.76714	0.696069	1.80095	2.81269	0.219293	0.991667	2.85997	0.485067
	1.74167	3.68702	0.358347	0.934524	0.626587	-0.197255	6.18947	8.85307	0.177071	2.42593	6.06478	0.428569	2.39485	4.50885	0.306213	1.24362	1.91557	0.212696
	10.5869	7.72122	-0.156526	1.6475	2.46052	0.19791	1.94696	2.76255	0.173179	14.8492	18.1616	0.100342	1.93072	3.62276	0.304682
	7.00208	5.87601	-0.0874412	1.31436	1.81241	0.159288	1.24944	0.830457	-0.201446	3.49725	5.40878	0.214633	0.723214	0.4625	-0.21988
	5.526	4.58562	-0.0930001	1.96753	2.6978	0.156531	2.69792	4.21599	0.219568	1.61548	8.0625	0.666154	1	0.744048	-0.146758
	4.56399	7.09012	0.216759	0.727351	1.22908	0.256451	1.68644	1.52139	-0.0514515	4.34236	5.51588	0.11904	0.404762	0.994444	0.421441
	6.15291	5.84841	-0.0253717	2.42466	2.41191	-0.00263539	3.53016	5.17057	0.188538	1.06818	1.90471	0.281385	4.97024	3.69286	-0.147451
	5.39884	7.16484	0.140564				1.98226	1.83662	-0.0381373	2.94226	4.0536	0.158857
	6.41119	9.77907	0.208019				1.50562	0.978036	-0.212423	8.97381	13.3	0.194228
	4.30095	5.87095	0.154347				3.24028	3.22714	-0.00203094	2.975	4.57034	0.211434
	10.8334	11.4133	0.0260633				1.25889	1.34921	0.0346297	0.8	0.885417	0.0506799
	5.055	9.155	0.288529				1.51583	1.34024	-0.0614814	2.32917	3.7639	0.23547
	19.3546	21.5138	0.0528321				3.10713	3.71182	0.0886785	4.97308	7.02197	0.170811
	4.42937	5.43748	0.102172							7.37734	10.704	0.183984
	10.3753	11.8543	0.0665327							5.28998	9.35734	0.277686
	3.64583	4.51667	0.106687							9.36567	11.5502	0.104445
	5.23683	4.15435	-0.115265							3.05322	9.49879	0.513509
	11.2888	13.1412	0.075824							6.84251	5.61658	-0.0983962
	6.6685	6.23299	-0.0337569							14	30.8958	0.376334
	6.41354	6.17627	-0.0188468							10.5875	16.6667	0.223055
	8.13929	7.08226	-0.069443							14.5997	27.1022	0.299806
	11.0638	12.6432	0.0666208							2.51667	3.64248	0.182788
	5.48171	4.48187	-0.10035							2.27156	1.47764	-0.211757
	4.02331	3.07851	-0.133036							8.47373	5.09498	-0.24901
	3.32071	3.31848	-0.000334859							10.0266	22.3867	0.381329
	9.69869	9.59735	-0.00525186							3.01131	7.50833	0.427488
	8.123	9.19237	0.061758							0.866288	2.04272	0.40441
	8.44393	10.7129	0.11844							4.88571	3.4131	-0.177449
	4.84935	11.7742	0.416569							7.30985	18.3247	0.429687
	1.7875	2.47716	0.161715							3.14127	1.89226	-0.248137
	6.4613	8.25203	0.121708							5.90417	12.9396	0.373355
	3.52207	3.21095	-0.0462079							7.12857	13.1961	0.298531
	4.33029	6.72966	0.216942							13.0024	30.4906	0.402093
	5.1414	9.09522	0.277721							9.85833	13.5698	0.158421
	2.65542	4.50972	0.258795							9	12.4048	0.159066
	1.7204	1.70192	-0.00539812							2.05417	1.938	-0.0290997
	2.11925	4.19162	0.328381							5.60238	15.1069	0.458951
	15.1251	16.7276	0.0503087							2.1125	2.04018	-0.0174156
	4.81521	4.61766	-0.0209429							5.87798	6.08254	0.0171032
	3.37518	3.73158	0.0501492							1.3	1.38542	0.0318076
	3.67398	4.49206	0.100181							5.66723	10.5461	0.300917
	0.828904	1.05474	0.119895							2.73024	8.96653	0.533163
	3.21746	3.90073	0.0959892							0.490079	2.31945	0.65113
	0.785152	1.13144	0.180677							6.27348	14.2097	0.387451
	1.15024	1.22908	0.0331381							7.7825	11.2292	0.181295
	0.54	1.30881	0.41584							5.94881	3.26389	-0.291437
	6.66444	9.86218	0.19349							5.43622	11.4733	0.357023
	2.8125	3.72325	0.139349							3.79028	6.38432	0.254952
	2.52597	3.85452	0.208221							11.277	10.2446	-0.0479676
	2.25833	4.65546	0.346716							3.52471	6.1979	0.274945
	4.85	8.76667	0.287638							3.3625	9.82529	0.490059
	21.3125	33.5	0.222349							6.14345	10.7228	0.271509
	16.0025	15.2342	-0.0245972							2.76042	3.96667	0.179312
	2.0525	3.65814	0.281167							1.125	2.5	0.37931
	14.1767	19.6393	0.161541							8.75	12.125	0.161677
	3.35081	2.55686	-0.134393							7.52083	17.2083	0.391744
	6.50322	7.93003	0.098856							7	4.45913	-0.221734
	3.13815	4.08593	0.131198							1.4631	3.61181	0.4234
	2.26567	1.80036	-0.114437
	2.17396	2.69552	0.107108
	1.40908	1.18759	-0.0852983
	1.05698	0.495108	-0.362011
	1.8375	2.13738	0.075444
	1.13519	2.54085	0.382386
	Fig.5d-f	Peak time position (s)
	Go-type (Pedal release)			Go&Reward-type (Pedal release)			Go&Reward-type (Reward onset)			Reward-type (Reward onset)
	CA1-RS	LECs-RS	LECd-RS	CA1-RS	LECs-RS	LECd-RS	CA1-RS	LECs-RS	LECd-RS	CA1-RS	LECs-RS	LECd-RS
	46	80	143.5	25	252.5	203	58	2.5	47.5	66	49.5	74.5
	41	261	112	20	216.5	6.5	47	9.5	211.5	72	254	211
	125	109	141	16	153.5	143.5	38	47.5	94.5	80	29	262.5
	65	188.5	208	17	283.5	229.5	57.5	215	0.5	65.5	177.5	213
	2.5	240.5	149.5	31.5	237.5	11.5	14.5	103.5	255.5	0.5	119.5	279
	102	214	109.5	80.5	169	97	16	140.5	124	57	75.5	129.5
	12	234	236	25.5	274.5	187	83	206	105.5	228	151.5	114
	44	209.5	130	60	150	177	69.5	274	55.5	69.5	213.5	196.5
	199.5	224.5	198.5	81	112.5	220.5	38.5	52.5	172	65.5	55	205
	171	165.5	182	135	37	137	62.5	53.5	201.5	243	160	185
	76	112.5	186	23.5	-248.5	168	64	0.5	159.5	59.5	233	79
	77	130.5	98.5	60	-5.5	158	82	14		65	300	170.5
	81	83.5	232.5	60		-66	63			97	62	246
	102.5	156.5	140	80.5			61			12.5	47.5	161
	114.5	267.5	252.5	7.5			59.5			139.5	199	181
	33.5	147	171.5	184.5			71			93	270	204.5
	125	191	162	149.5			290.5			70.5	185.5	195.5
	109	-230	141	62.5			30.5			15	216
	82	-224	100	62			76.5			60	300
	30.5	-216	204	72.5			81.5			16	215.5
	28.5	-259.5	193	66.5			126			69	46.5
	56	-139	231	84			300			78.5	203
	2.5	-274.5	232.5	231			43			67.5	238.5
	101.5		226	65			13			43.5
	2.5		300	174			85			0.5
	14.5		-120.5	106.5			125.5			52
	61		-108.5	178.5			167.5			85
	10		-16	31			212.5			70.5
	33			240			219.5			0.5
	165.5			253			85			0.5
	38			69.5			59.5			64
	102			-49			48.5			175
	95.5			-206.5			77			62
	247			-66			83			69
	55.5			-2			78			84
	-60			-23.5			150.5			43
	-132.5			-16.5			270.5			166.5
	-285.5			-264.5						294
	-254									0.5
	-107									0.5
	-298.5									123
	-187.5									79
	-162									59.5
	-278.5									265
	-246									71.5
	-19.5									70
	-24.5									35.5
	-38.5									62
	-3
	-222.5
	-51
	-174.5
	-226.5
	-182
